# Supplementary material for: Novel Competitive ELISA Utilizing Trimeric Spike Protein of SARS-CoV-2, Could Identify More Than RBD-RBM Specific Neutralizing Antibodies in Hybrid Sera
Source: Vaccines (Basel). 2024 Aug 13;12(8):914. doi: 10.3390/vaccines12080914 (PMC11359269; doi:10.3390/vaccines12080914)
Supplement: Supplementary file 1 [file vaccines-12-00914-s001.zip]

Archive with 1 entries (1 files):
- vaccines-3086405-supplementary.pdf
